# Supplementary material for: Emergence of artemisinin-resistant Plasmodium falciparum with kelch13 C580Y mutations on the island of New Guinea
Source: PLoS Pathog. 2020 Dec 15;16(12):e1009133. doi: 10.1371/journal.ppat.1009133 (PMC7771869; doi:10.1371/journal.ppat.1009133)
Supplement: S1 Table — The counts of samples carrying wild-type and mutant alleles at three drug resistance-associated loci are shown by collection season (2016 and 2017). (XLSX) [file ppat.1009133.s007.xlsx]

## Sheet: S1 Table
		2016	2017
	kelch13
	C580Y	0	3
	Wild-type	106	130
	plasmepsin 2
	Single copy	ND	134
	Multiple copies	ND	0
	pfmdr1
	Single copy	ND	128
	Multiple copies	ND	1
