# Supplementary material for: Emergence of artemisinin-resistant Plasmodium falciparum with kelch13 C580Y mutations on the island of New Guinea
Source: PLoS Pathog. 2020 Dec 15;16(12):e1009133. doi: 10.1371/journal.ppat.1009133 (PMC7771869; doi:10.1371/journal.ppat.1009133)
Supplement: S2 Table — The table shows date of collection, patient characteristics, clinical symptoms, in vitro results and genotypes at drug resistance-associated loci for the three Wewak samples carrying the kelch13 C580Y mutation. (XLSX) [file ppat.1009133.s008.xlsx]

## Sheet: S2 Table
	Sample	Collection Date	Age (Year)	Gender	Sign and symptom	Parasitemia	RSA survival rate	plasmepsin 2/3	pfmdr1
	PNG-C580Y-1	2017-01-25	7	Female	Fever, Headache, Muscle and joint pain	0.0035	0.068	Single copy	Single copy
	PNG-C580Y-2	2017-01-23	16	Male	Fever, Headache, Muscle and joint pain, Nausea, Cough	0.0007	ND*	Single copy	Single copy
	PNG-C580Y-3	2017-02-02	25	Male	Fever, Headache, Muscle and joint pain	0.0044	>0%**	Single copy	Single copy
	* RSA was not performed because of low parasitemia (<0.1%)
	** Viable parasite was detected at the drug-exposure line. Survival rate was not determined because of poor quality of blood smears at non-exposure control.
