# Supplementary material for: Emergence of artemisinin-resistant Plasmodium falciparum with kelch13 C580Y mutations on the island of New Guinea
Source: PLoS Pathog. 2020 Dec 15;16(12):e1009133. doi: 10.1371/journal.ppat.1009133 (PMC7771869; doi:10.1371/journal.ppat.1009133)
Supplement: S3 Table — The counts of samples which produces in vitro RSA results, and of those that exhibited higher survival rates, are shown by collection season (2016 and 2017). (XLSX) [file ppat.1009133.s009.xlsx]

## Sheet: S3 Table
	Outcome	2016	2017
	Result obtained	27	30
	Survival rate > 0%	3*	4**
	* Survival rates: 2.6%, 3.0% and 3.5%.
	** Survival rates: 0.4%, 0.9 %, 1.6% and 6.8%.
