# Supplementary material for: Emergence of artemisinin-resistant Plasmodium falciparum with kelch13 C580Y mutations on the island of New Guinea
Source: PLoS Pathog. 2020 Dec 15;16(12):e1009133. doi: 10.1371/journal.ppat.1009133 (PMC7771869; doi:10.1371/journal.ppat.1009133)
Supplement: S4 Table — The table includes positions previously associated with kelch13 mutations in the GMS (see main text). Samples prefixed with “MRA” originated from the GMS, while those prefixed “PNG” were sampled in Wewak. Coloured background denoted alleles different from the reference (wild type). Light blue background reflects a mutant allele different from that previously reported in the GMS. (XLSX) [file ppat.1009133.s010.xlsx]

## Sheet: S4 Table
	Sample ID	kelch13	mdr2	pibp	nif4	fd	pfcrt	arps10
			T484I	C1484F	V1157L	D193Y	I356T	V127M
	MRA-1236	C580Y	I	C	L	Y	T	M
	MRA-1238	Y493H	I	C	V	Y	T	M
	MRA-1240	R539T	I	C	L	Y	T	M
	MRA-1241	I543T	I	C	L	Y	T	M
	PNG-C580Y-1	C580Y	T	C	V	Y	L	V
	PNG-C580Y-2	C580Y	T	C	V	Y	L	V
	PNG-C580Y-3	C580Y	T	C	V	Y	L	V
	PNG-Wild-1	WT	T	C	V	D	L	V
	PNG-Wild-2	WT	T	C	V	D	L	V
	PNG-Wild-3	WT	T	C	V	D	L	V
	PNG-Wild-4	WT	T	C	V	D	L	V
	PNG-Wild-5	WT	T	C	V	Y	L	V
	PNG-Wild-6	WT	T	C	V	D	L	V
	PNG-Wild-7	WT	T	C	V	D	L	V
	PNG-Wild-8	WT	T	C	V	D	L	V
	PNG-Wild-9	WT	T	C	V	D	I	V
	PNG-Wild-10	WT	T	C	V	D	L	V
