# Supplementary material for: Emergence of artemisinin-resistant Plasmodium falciparum with kelch13 C580Y mutations on the island of New Guinea
Source: PLoS Pathog. 2020 Dec 15;16(12):e1009133. doi: 10.1371/journal.ppat.1009133 (PMC7771869; doi:10.1371/journal.ppat.1009133)
Supplement: S5 Table — The locations of marker sites are described in terms of their distance from the kelch13 gene (negative and positive values denote upstream and downstream distances respectively). Colour backgrounds denote an uninterrupted sequence of alleles identical to one of the Wewak C580Y haplotypes, in either direction as one traverses from the kelch13 gene. Reference isolates prefixed with “CAM” and “MRA” originated from the GMS. The Wewak wild type haplotypes are sorted by the total length of the identical genotype sequences. (XLSX) [file ppat.1009133.s011.xlsx]

## Sheet: S5 Table
	Haplotype ID	kelch13 allele	Sample Count		Locations of marker sites (kb)
					-137.5	-33.9	-14.06	-8.1		-5.02				-1.91		kelch13	4.1	6.97	9.33		15.82	24.91	43.85
					G/C	TA	A/G	TAT	T/A	T/A	TAAAA	TAAA	TA	TA	TAA		TA	A/T	TA	TAAA	TTA	T/C	TA
	Reference isolates
	3D7	WT			G	15	A	13	T	T	2	3	15	25	3		34	A	14	4	12	T	18
	CAM-580Y-1	C580Y			G	15	-	13	T	T	2	3	9	7	5		20	A	18	5	9	C	15
	CAM-580Y-2	C580Y			-	-	-	-	-	-	-	-	-	7	5		20	-	22	4	9	-	13
	CAM-580Y-3	C580Y+S623C			C	-	-	-	-	T	2	3	9	7	5		20	T	-	-	9	C	21
	MRA-1236	C580Y			G	12	G	13	T	T	2	3	9	7	5		20	A	18	5	9	C	16
	MRA-1238	Y493H			C	18	A	10	T	T	2	3	9	9	5		16	A	18	5	9	C	13
	MRA-1240	R539T			C	12	G	13	T	T	2	3	9	7	5		16	A	9	4	9	T	15
	MRA-1241	I543T			G	12	G	13	T	T	2	3	9	7	5		20	T	22	4	9	C	21
	Wewak C580Y mutants
	H1	C580Y	2		G	12	G	13	T	T	2	3	9	6	5		20	A	16	4	9	T	13
	H2	C580Y	1		G	12	G	13	T	T	2	3	9	7	5		20	A	16	4	9	T	13
	Wewak wild-type parasites
	H5	WT	5		G	12	G	13	T	T	2	3	9	7	5		20	A	16	4	9	T	16
	H13	WT	2		G	12	G	13	T	T	2	3	9	7	5		20	A	16	4	9	T	14
	H46	WT	1		G	15	A	13	T	T	2	3	9	7	5		20	A	16	4	9	T	13
	H48	WT	1		G	18	A	13	T	T	2	3	9	7	5		20	A	16	4	9	T	13
	H61	WT	1		G	12	G	13	T	T	2	3	9	7	5		19	A	16	4	9	T	14
	H58	WT	1		C	12	G	13	T	T	2	3	9	7	5		19	A	16	4	9	T	16
	H54	WT	1		G	15	A	12	T	T	2	3	9	7	5		17	A	21	4	9	T	11
	H36	WT	1		G	15	A	12	T	T	2	3	9	7	5		12	A	19	4	11	T	10
	H51	WT	1		G	16	A	12	T	T	2	3	9	7	5		14	A	20	4	9	T	10
	H19	WT	1		G	16	A	12	T	T	2	3	9	7	5		17	A	21	4	9	T	11
	H55	WT	1		G	15	A	11	T	T	2	3	10	7	5		17	A	11	4	10	T	13
	H56	WT	1		G	15	A	11	T	T	2	3	10	7	5		17	A	11	4	9	T	13
	H40	WT	1		G	17	A	13	T	T	2	4	16	7	5		13	A	20	5	9	T	10
	H50	WT	1		G	15	A	10	T	T	2	3	10	7	5		17	A	11	4	9	T	13
	H63	WT	1		G	13	A	13	T	T	2	4	10	7	5		12	A	7	4	9	C	15
	H12	WT	2		G	15	A	13	T	T	2	3	10	7	5		17	A	11	4	9	T	13
	H18	WT	1		C	15	A	13	T	T	2	3	13	7	5		12	A	19	4	9	T	14
	H22	WT	1		G	15	A	13	T	T	2	3	15	7	5		15	A	12	4	12	T	13
	H29	WT	1		C	15	A	11	T	T	2	3	13	7	5		12	A	19	4	9	T	14
	H30	WT	1		G	20	A	12	T	T	2	3	13	7	5		15	A	21	3	9	T	12
	H32	WT	1		G	14	A	13	T	T	2	3	10	7	5		15	A	12	4	9	T	13
	H59	WT	1		G	20	A	10	T	T	2	3	9	7	6		20	A	13	4	11	T	16
	H42	WT	1		G	12	G	13	T	T	2	3	10	15	5		17	A	14	5	9	C	10
	H53	WT	1		G	15	A	12	T	T	2	3	14	9	5		15	A	20	3	9	T	21
	H3	WT	9		G	15	A	10	A	T	3	3	9	9	4		12	A	15	5	9	T	19
	H4	WT	8		C	15	A	10	A	T	3	3	9	9	4		12	A	15	5	9	T	19
	H6	WT	3		C	15	A	10	A	T	3	3	9	9	4		12	A	15	5	9	T	20
	H7	WT	3		C	15	A	10	A	T	3	3	9	9	4		12	A	15	5	10	T	19
	H8	WT	2		G	15	A	10	A	T	3	3	9	9	4		12	A	15	5	9	T	20
	H9	WT	2		G	15	A	9	T	A	1	3	9	9	6		14	A	21	5	9	T	14
	H10	WT	2		G	11	A	9	T	A	1	3	9	9	6		14	A	20	5	9	T	13
	H11	WT	2		G	21	A	10	A	T	3	3	9	9	4		12	A	14	4	10	T	14
	H14	WT	2		G	15	A	10	T	T	2	3	9	7	6		18	A	18	4	10	T	14
	H15	WT	2		G	21	A	10	A	T	3	3	9	9	4		12	A	14	4	9	T	14
	H16	WT	1		G	15	A	10	T	T	2	3	14	9	6		14	A	17	4	9	T	14
	H17	WT	1		G	15	A	10	T	T	2	3	10	7	6		19	A	13	4	9	T	14
	H20	WT	1		G	15	A	10	A	T	3	3	9	9	4		12	A	15	5	10	T	20
	H21	WT	1		G	12	A	10	T	A	1	3	9	7	6		17	A	17	5	9	T	19
	H23	WT	1		G	15	A	10	A	T	3	3	0	9	4		12	A	15	5	9	T	19
	H24	WT	1		C	15	A	12	T	T	2	3	14	7	6		15	A	18	4	9	T	14
	H25	WT	1		G	14	A	13	T	T	2	3	10	7	6		12	A	20	3	9	T	13
	H26	WT	1		G	16	A	13	T	T	2	3	10	10	4		14	A	15	4	10	C	19
	H27	WT	1		G	12	A	10	T	T	2	3	15	7	6		17	A	11	4	9	T	13
	H28	WT	1		G	14	A	13	T	T	2	3	10	7	6		12	A	18	4	9	T	14
	H31	WT	1		G	15	A	10	T	A	1	3	9	7	6		12	A	9	4	9	T	10
	H33	WT	1		C	17	A	9	T	A	1	3	9	9	6		14	A	21	5	9	T	16
	H34	WT	1		G	12	A	10	T	A	1	3	9	7	6		17	A	11	4	9	T	13
	H35	WT	1		G	11	A	13	T	T	2	3	10	10	4		14	A	11	4	9	T	14
	H37	WT	1		C	11	A	10	T	T	2	3	9	9	4		18	A	26	4	10	T	12
	H38	WT	1		G	18	A	10	T	T	2	3	9	7	6		18	A	18	4	9	T	14
	H39	WT	1		G	12	A	13	T	A	1	3	9	7	6		17	A	11	4	9	T	13
	H41	WT	1		G	11	A	12	T	T	2	3	9	9	6		21	A	16	4	9	T	16
	H43	WT	1		G	15	A	9	T	A	1	3	9	9	6		14	A	20	5	9	T	13
	H44	WT	1		C	15	A	10	A	T	3	3	9	9	4		12	A	15	5	7	T	19
	H45	WT	1		G	12	A	10	T	T	2	3	14	7	6		15	A	9	4	7	T	12
	H47	WT	1		C	15	A	10	A	T	3	3	9	9	4		12	A	15	5	9	T	18
	H49	WT	1		G	16	A	11	T	T	2	3	9	9	6		12	A	14	4	9	T	16
	H52	WT	1		G	15	A	10	A	T	3	3	9	9	4		12	A	15	5	10	T	19
	H57	WT	1		G	18	A	10	T	A	1	3	9	7	6		14	A	9	4	9	T	10
	H60	WT	1		G	11	A	13	T	T	2	3	10	10	4		14	A	11	4	9	T	13
	H62	WT	1		G	15	A	10	A	T	3	3	9	9	4		12	A	17	4	9	T	19
	H64	WT	1		G	12	A	10	T	A	1	3	9	9	6		14	A	11	4	7	T	15
