# Supplementary material for: Emergence of artemisinin-resistant Plasmodium falciparum with kelch13 C580Y mutations on the island of New Guinea
Source: PLoS Pathog. 2020 Dec 15;16(12):e1009133. doi: 10.1371/journal.ppat.1009133 (PMC7771869; doi:10.1371/journal.ppat.1009133)
Supplement: S6 Table — Each row shows a non-synonymous SNP that is highly differentiated between the Wewak (PNG) and Timika (Indonesia) populations (FST ≥ 0.3) at which the Wewak C580Y mutants carry the allele that is most prevalent in Timika. The columns show: the chromosome number and nucleotide position of the SNP; the name and ID of the gene containing the SNP (genes associated with drug resistance are shown on a coloured background); the mutation name, showing amino acid change and position; the frequency of the mutant allele, in Wewak and in Timika (background colour intensity is proportional to the value); the FST between the two populations; the proportion of sample pairs that are in IBD with Wewak C580 samples at that position, in Wewak and Timika (background colour intensity is proportional to the value); and the Pubmed PMID reference of literature that implicates the gene in drug resistance, if applicable. (XLSX) [file ppat.1009133.s012.xlsx]

## Sheet: S6 Table
	Chr	Pos	Gene		Mutation	Mutation Frequency		FST	IBD with C580Y		Pubmed Ref
			Description	Id		Wewak	Timika		Wewak	Timika
	13	748395	ferredoxin, putative	PF3D7_1318100	D193Y	0.01	0.92	0.82	0.01	0.598	25599401
	13	757313	conserved Plasmodium protein, unknown function	PF3D7_1318300	S1135T	0.97	0.07	0.82	0.01	0.576
	10	497461	autophagy-related protein 18	PF3D7_1012900	T38I	0.03	0.92	0.79	0.024	0.909	27694982
	10	489227	NLI interacting factor-like phosphatase, putative	PF3D7_1012700	N659S	0.01	0.89	0.77	0.014	0.886	25599401
	10	461962	heme oxygenase	PF3D7_1011900	T11I	0.06	0.92	0.74	0.029	0.92
	10	522059	conserved Plasmodium protein, unknown function	PF3D7_1013400	V65A	0	0.85	0.74	0	0.818
	5	961013	multidrug resistance protein (MDR1)	PF3D7_0523000	N1042D	0.05	0.91	0.74	0.01	0.686	10706290
	11	528463	Rpr2, RNAse P, putative	PF3D7_1113600	I298V	0.93	0.07	0.74	0	0
	10	488090	NLI interacting factor-like phosphatase, putative	PF3D7_1012700	N280S	0.01	0.86	0.73	0.014	0.886	25599401
	13	758176	conserved Plasmodium protein, unknown function	PF3D7_1318300	D1423Y	0.01	0.86	0.73	0.01	0.576
	10	517067	conserved Plasmodium protein, unknown function	PF3D7_1013300	S181C	0.03	0.88	0.72	0.01	0.864
	11	528525	Rpr2, RNAse P, putative	PF3D7_1113600	N318K	0.92	0.07	0.72	0	0
	2	158568	conserved Plasmodium protein, unknown function	PF3D7_0203200	D365N	0.03	0.86	0.71	0.01	0.174
	11	528101	Rpr2, RNAse P, putative	PF3D7_1113600	I177S	0.9	0.07	0.7	0	0
	13	760334	chromosome segregation protein, putative	PF3D7_1318400	H1217N	0.03	0.86	0.69	0.01	0.576
	10	471727	rhoptry associated adhesin	PF3D7_1012200	A200S	0.09	0.91	0.69	0.029	0.92
	5	641983	amino acid transporter, putative	PF3D7_0515500	K753Q	0.12	0.94	0.68	0.01	0.333	22615315
	5	274721	conserved Plasmodium protein, unknown function	PF3D7_0506500	E2773D	0.1	0.92	0.67	0.01	0.129
	5	958440	multidrug resistance protein (MDR1)	PF3D7_0523000	Y184F	0.09	0.91	0.67	0.01	0.686	10706290
	14	2081506	conserved Plasmodium protein, unknown function	PF3D7_1450800	G248R	0.1	0.89	0.63	0.024	0.117	25599401
	4	502909	conserved Plasmodium protein, unknown function	PF3D7_0411000	E1248K	0.83	0.05	0.62	0	0.008
	13	1709827	CDT1-like protein, putative	PF3D7_1343300	A285S	0.07	0.85	0.61	0.038	0.254
	10	547025	initiation factor 2+subunit family, putative	PF3D7_1013900	D627N	0.21	0.98	0.6	0.048	0.405
	5	719719	conserved Plasmodium protein, unknown function	PF3D7_0517100	A46V	0.01	0.76	0.59	0	0.42
	14	2453031	biotin protein ligase, putative	PF3D7_1460000	E188K	0.77	0.02	0.58	0	0
	5	950917	zinc finger protein, putative	PF3D7_0522900	S656Y	0.07	0.83	0.58	0.033	0.686
	14	2432735	OPA3-like protein, putative	PF3D7_1459300	K187.	0.07	0.82	0.57	0	0
	11	1639917	conserved Plasmodium protein, unknown function	PF3D7_1140900	P1007R	0.74	0.01	0.56	0	0.258
	10	395382	conserved P. membrane protein, unknown function	PF3D7_1009800	G871A	0.09	0.83	0.56	0.038	0.519
	13	629898	ubiquitin-like protein, putative	PF3D7_1314800	M134I	0.11	0.85	0.55	0.01	0.481
	13	2360453	rRNA associated RNA binding protein, putative	PF3D7_1359400	K249R	0.71	0.01	0.53	0	0.004
	7	718071	conserved Plasmodium protein, unknown function	PF3D7_0716300	G264D	0.27	0.98	0.53	0.081	0.53
	3	806009	endonuclease/exonuclease/phosphatase family protein	PF3D7_0319200	T102A	0.01	0.72	0.53	0.01	0.47
	13	666567	exportin-T, putative	PF3D7_1315900	T943A	0.1	0.82	0.53	0.024	0.496
	3	827556	ABC transporter, putative	PF3D7_0319700	S2106C	0.01	0.7	0.52	0.01	0.477	29326268
	3	827918	ABC transporter, putative	PF3D7_0319700	S2227G	0.02	0.7	0.52	0.01	0.477	29326268
	11	1505488	guanylyl cyclase (GCalpha)	PF3D7_1138400	T2735N	0.73	0.03	0.52	0	0
	9	1436778	ring-exported protein 3+(REX3)	PF3D7_0936300	A297V	0.71	0.02	0.51	0.01	0.076
	5	920718	conserved Plasmodium protein, unknown function	PF3D7_0522400	Y4166F	0.21	0.92	0.51	0.033	0.686
	5	827126	conserved Plasmodium protein, unknown function	PF3D7_0519900	N96S	0.12	0.83	0.51	0.038	0.583
	10	458574	PRE-binding protein	PF3D7_1011800	N1059K	0.23	0.93	0.51	0.048	0.92
	13	1462712	conserved Plasmodium protein, unknown function	PF3D7_1335800	Q178P	0.8	0.09	0.51	0.01	0
	13	853331	conserved Plasmodium protein, unknown function	PF3D7_1320700	P1224T	0.88	0.17	0.5	0	0.008
	1	409173	phosphatidylinositol-4-phosphate 5-kinase (PIP5K)	PF3D7_0110600	M1145I	0.14	0.84	0.5	0	0.152	29326268
	5	640092	conserved Plasmodium protein, unknown function	PF3D7_0515400	S666N	0.71	0.03	0.49	0.01	0.333
	10	471382	rhoptry associated adhesin	PF3D7_1012200	K135I	0.23	0.92	0.49	0.029	0.92
	11	1684812	conserved Plasmodium protein, unknown function	PF3D7_1142100	H1758R	0.71	0.03	0.49	0	0
	11	639134	heat shock protein 101 (HSP101)	PF3D7_1116800	H57Y	0.8	0.11	0.48	0.019	0
	5	600642	aspartyl-tRNA synthetase, putative	PF3D7_0514300	R199P	0.28	0.94	0.47	0.067	0.246
	14	298164	plasmepsin III,histo-aspartic protease (HAP)	PF3D7_1408100	G233R	0.17	0.85	0.47	0.038	0.28	27818095
	3	823223	ABC transporter, putative	PF3D7_0319700	F662I	0.91	0.24	0.47	0.01	0.477	29326268
	14	1287030	conserved Plasmodium protein, unknown function	PF3D7_1432600	N742S	0.08	0.75	0.47	0	0
	8	287476	conserved Plasmodium protein, unknown function	PF3D7_0805100	L173P	0.75	0.08	0.46	0	0
	5	756356	RAP protein, putative	PF3D7_0518100	N1020S	0	0.63	0.46	0	0.485
	13	878895	conserved P. membrane protein, unknown function	PF3D7_1321300	S2457N	0.11	0.78	0.45	0	0.038
	13	1252488	conserved Plasmodium protein, unknown function	PF3D7_1329500	D144N	0.03	0.67	0.45	0	0.212
	12	895415	transcription factor with AP2 domain(s) (ApiAP2)	PF3D7_1222400	E1612V	0.67	0.03	0.44	0	0.004
	10	1140750	peroxiredoxin (nPrx)	PF3D7_1027300	N341D	0.14	0.81	0.44	0	0
	3	818649	elongation factor 1+(EF-1), putative	PF3D7_0319600	G142E	0.29	0.93	0.43	0.01	0.477
	14	2791430	kelch domain-containing protein, putative	PF3D7_1468100	Y852C	0.87	0.22	0.43	0.043	0.034
	7	834765	conserved Plasmodium protein, unknown function	PF3D7_0718800	L50F	0.21	0.86	0.43	0.014	0.136
	10	494817	conserved Plasmodium protein, unknown function	PF3D7_1012800	K756N	0.3	0.93	0.42	0.024	0.909
	11	499091	conserved Plasmodium protein, unknown function	PF3D7_1113000	R2041M	0.71	0.08	0.42	0	0
	8	475630	conserved Plasmodium protein, unknown function	PF3D7_0809400	L20I	0.28	0.91	0.41	0.29	0.693
	13	1690858	transcription factor with AP2 domain(s) (ApiAP2)	PF3D7_1342900	E1038K	0.09	0.71	0.41	0.038	0.25
	8	595033	conserved Plasmodium protein, unknown function	PF3D7_0811800	D127A	0.26	0.89	0.41	0.124	0.795
	13	946155	translation initiation factor EIF-2B subunit related	PF3D7_1322300	Q943E	0.83	0.19	0.4	0.01	0
	10	416095	MORN repeat protein, putative	PF3D7_1010400	G312R	0.27	0.9	0.4	0.048	0.871
	3	805937	endonuclease/exonuclease/phosphatase family protein	PF3D7_0319200	H126N	0.11	0.74	0.4	0.01	0.47
	3	717640	kinesin-like protein, putative	PF3D7_0317500	T1248I	0	0.57	0.4	0	0.053
	1	180056	conserved P. membrane protein, unknown function	PF3D7_0104100	I548L	0.28	0.9	0.39	0.081	0.03
	7	1158051	cysteine desulfurase, putative (NFS)	PF3D7_0727200	S120I	0.2	0.83	0.39	0.048	0.386
	5	1022710	ubiquitin fusion degradation protein UFD1, putative	PF3D7_0524800	I267M	0.13	0.75	0.39	0	0.364
	8	475591	conserved Plasmodium protein, unknown function	PF3D7_0809400	F7I	0.3	0.91	0.39	0.29	0.693
	6	682567	conserved Plasmodium protein, unknown function	PF3D7_0616400	L1394Q	0.3	0.91	0.39	0.038	0.318
	14	1344802	conserved Plasmodium protein, unknown function	PF3D7_1433700	K1398M	0.07	0.67	0.39	0.019	0.394
	9	1205910	merozoite surface protein 1+(MSP1)	PF3D7_0930300	F1367I	0.31	0.91	0.38	0.043	0.148
	13	1117095	conserved Plasmodium protein, unknown function	PF3D7_1326600	S3074F	0.07	0.67	0.38	0	0
	7	80194	Plasmodium exported protein, unknown function	PF3D7_0701900	L864P	0.24	0.85	0.38	0.114	0.167
	10	387292	protein phosphatase PPM10, putative	PF3D7_1009600	D106V	0.16	0.77	0.38	0.038	0.496
	11	1639314	conserved Plasmodium protein, unknown function	PF3D7_1140900	R1208K	0.26	0.87	0.38	0	0.258
	5	689481	sporozoite surface antigen MB2 (MB2)	PF3D7_0516600	K721I	0	0.55	0.38	0	0.39
	8	1201692	SET domain protein, putative (SET3)	PF3D7_0827800	N945K	0.64	0.06	0.38	0	0.261
	7	618042	mitochondrial ribosomal protein S5 precursor, putative	PF3D7_0713600	N37S	0.24	0.85	0.37	0.167	0.693
	8	1201567	SET domain protein, putative (SET3)	PF3D7_0827800	Q904K	0.16	0.77	0.37	0	0.261
	14	2820945	aminophospholipid transporter, putative	PF3D7_1468600	Q1562H	0.54	0	0.37	0.038	0.095
	14	2820947	aminophospholipid transporter, putative	PF3D7_1468600	E1563V	0.54	0	0.37	0.038	0.095
	8	1204112	SET domain protein, putative (SET3)	PF3D7_0827800	C1752S	0.64	0.06	0.37	0	0.261
	5	630271	phosphatidylinositol 3-kinase (PI3K)	PF3D7_0515300	Q431K	0.6	0.03	0.37	0.067	0.254	25874676
	4	1037822	pre-mRNA-splicing helicase BRR2, putative (BRR2)	PF3D7_0422500	V2832I	0.44	0.99	0.37	0.048	0.049
	13	1987528	conserved Plasmodium protein, unknown function	PF3D7_1349500	E2696V	0.56	0.01	0.37	0	0
	7	80275	Plasmodium exported protein, unknown function	PF3D7_0701900	K837R	0.25	0.85	0.37	0.114	0.167
	9	1110640	zinc finger protein, putative	PF3D7_0927200	E956D	0.84	0.24	0.37	0.005	0.004
	8	403309	tyrosyl-tRNA synthetase, putative	PF3D7_0807900	S152T	0.56	0.01	0.37	0.138	0.686
	6	900278	conserved Plasmodium protein, unknown function	PF3D7_0622100	P696S	0.77	0.17	0.36	0.01	0.133
	14	2830173	U2 snRNP auxiliary factor, putative	PF3D7_1468800	P91A	0.55	0.01	0.36	0.038	0.095
	5	923033	conserved Plasmodium protein, unknown function	PF3D7_0522400	S4938A	0.31	0.9	0.36	0.033	0.686
	5	569245	purine nucleoside phosphorylase (PNP)	PF3D7_0513300	Q225H	0.39	0.95	0.36	0.067	0.178	30602534
	6	680890	conserved Plasmodium protein, unknown function	PF3D7_0616400	D835G	0.14	0.74	0.36	0.038	0.311
	5	924826	conserved Plasmodium protein, unknown function	PF3D7_0522400	H5535Q	0.36	0.93	0.36	0.033	0.686
	5	859967	conserved Plasmodium protein, unknown function	PF3D7_0521000	S321R	0.07	0.65	0.36	0.019	0.485
	5	756214	RAP protein, putative	PF3D7_0518100	R973C	0.29	0.88	0.36	0	0.485
	8	294072	conserved Plasmodium protein, unknown function	PF3D7_0805300	I934V	0.62	0.06	0.36	0	0
	7	1301445	transcription factor with AP2 domain(s) (ApiAP2)	PF3D7_0730300	K1329N	0.41	0.97	0.35	0	0.144
	7	618098	mitochondrial ribosomal protein S5 precursor, putative	PF3D7_0713600	V56I	0.29	0.88	0.35	0.167	0.693
	7	80331	Plasmodium exported protein, unknown function	PF3D7_0701900	N818K	0.26	0.85	0.35	0.114	0.167
	12	77177	P. exported protein (PHISTb), unknown function	PF3D7_1201000	L544R	0.02	0.56	0.35	0.005	0.269
	3	706856	conserved Plasmodium protein, unknown function	PF3D7_0317300	S958C	0.01	0.54	0.35	0	0.348
	3	706852	conserved Plasmodium protein, unknown function	PF3D7_0317300	F959L	0.01	0.54	0.35	0	0.348
	8	1129486	E3 ubiquitin-protein ligase, putative	PF3D7_0826100	S3220C	0.54	0.01	0.35	0.067	0.049
	7	635759	conserved Plasmodium protein, unknown function	PF3D7_0713900	T673N	0.43	0.97	0.34	0.186	0.716
	10	449716	DNA repair protein RAD23, putative	PF3D7_1011700	G188V	0.57	0.03	0.34	0.048	0.928
	9	495417	nucleotide binding protein, putative	PF3D7_0910800	N419Y	0.88	0.31	0.34	0	0.034
	11	1520978	protein phosphatase PPM2	PF3D7_1138500	S839C	0.13	0.7	0.34	0	0
	8	1183127	conserved Plasmodium protein, unknown function	PF3D7_0827300	M611I	0.93	0.38	0.34	0	0.261
	3	716603	kinesin-like protein, putative	PF3D7_0317500	A1594T	0.04	0.58	0.34	0	0.053
	13	2066201	conserved Plasmodium protein, unknown function	PF3D7_1351800	K162I	0.07	0.62	0.34	0.043	0.246
	11	1020595	ThiF family protein, putative	PF3D7_1126100	P634L	0.67	0.1	0.34	0	0
	8	1181674	conserved Plasmodium protein, unknown function	PF3D7_0827300	E127G	0.81	0.24	0.33	0	0.261
	7	502170	sin3 associated polypeptide p18-like protein	PF3D7_0711400	S142N	0.19	0.76	0.33	0.052	0.492
	12	442815	cGMP-specific phosphodiesterase (PDE1)	PF3D7_1209500	E941A	0.87	0.31	0.33	0	0
	9	514330	cysteine repeat modular protein 1+(CRMP1)	PF3D7_0911300	P945R	0.93	0.39	0.33	0	0.023
	9	1472424	lysophospholipase, putative	PF3D7_0937200	K192.	0.23	0.8	0.32	0.119	0.068
	10	502210	zinc finger protein, putative	PF3D7_1013000	F518L	0.32	0.88	0.32	0.024	0.902
	14	1713410	tRNA binding protein, putative	PF3D7_1442300	A142D	0.53	0.02	0.32	0	0
	10	435551	conserved Plasmodium protein, unknown function	PF3D7_1011100	K7M	0.49	0	0.32	0.048	0.928
	13	523477	translation initiation factor IF-2, putative	PF3D7_1312400	N810Y	0.08	0.61	0.32	0.019	0
	12	63177	acyl-CoA synthetase (ACS7)	PF3D7_1200700	G387A	0.13	0.68	0.32	0	0.008
	3	263347	conserved Plasmodium protein, unknown function	PF3D7_0305500	P3314S	0.03	0.53	0.32	0	0
	13	523164	translation initiation factor IF-2, putative	PF3D7_1312400	M705I	0.08	0.61	0.31	0.019	0
	5	499537	RNA pseudouridylate synthase, putative	PF3D7_0511500	M4312I	0.3	0.85	0.31	0.219	0.542
	9	517372	cysteine repeat modular protein 1+(CRMP1)	PF3D7_0911300	M1959K	0.92	0.39	0.31	0	0.023
	3	494135	protein kinase, putative	PF3D7_0311400	I1725V	0.81	0.25	0.31	0.014	0.004
	1	468893	multidrug resistance-associated protein 1+(MRP1)	PF3D7_0112200	F1390I	0.05	0.55	0.31	0	0	19117944
	14	2467244	conserved Plasmodium protein, unknown function	PF3D7_1460500	S385N	0.47	0	0.31	0	0
	11	736367	clathrin coat assembly protein, putative	PF3D7_1119500	L100S	0.57	0.06	0.31	0	0
	6	1010621	N-acetylglucosaminylphosphatidylinositol deacetylase	PF3D7_0624700	S33C	0.13	0.67	0.31	0.019	0.322
	8	417335	plasmepsin X	PF3D7_0808200	R244K	0.42	0.93	0.3	0.233	0.822
	10	1096446	conserved Plasmodium protein, unknown function	PF3D7_1025900	D278Y	0.39	0.91	0.3	0.01	0
	4	924677	transcription factor with AP2 domain(s) (ApiAP2)	PF3D7_0420300	R2230C	0.2	0.75	0.3	0.057	0.155
	10	829580	conserved P. membrane protein, unknown function	PF3D7_1020600	K585R	0	0.46	0.3	0	0.307
	3	85840	Plasmodium exported protein, unknown function	PF3D7_0301400	V66A	0.79	0.24	0.3	0	0.042
	5	981238	conserved P. membrane protein, unknown function	PF3D7_0523700	L1308P	0.46	0	0.3	0	0.402
