# Supplementary material for: Emergence of artemisinin-resistant Plasmodium falciparum with kelch13 C580Y mutations on the island of New Guinea
Source: PLoS Pathog. 2020 Dec 15;16(12):e1009133. doi: 10.1371/journal.ppat.1009133 (PMC7771869; doi:10.1371/journal.ppat.1009133)
Supplement: S7 Table — For each sample in PNG and the GMS, we detail: the MalariaGEN sample identifier; the location and country where the sample was collected; the identifier of the sample at ENA (https://www.ebi.ac.uk/ena) where the sequencing reads for the sample have been deposited; and the label used in this paper for Wewak samples that carry the C580Y mutation in kelch13. (XLSX) [file ppat.1009133.s013.xlsx]

## Sheet: S7 Table
	Sample ID	Location	Country	ENA	PNG C580Y Id
	SPT34235	Wewak Centre	PNG	ERR2890694	PNG-C580Y-1
	SPT34323	Wewak Wirui	PNG	ERR2890710	PNG-C580Y-2
	SPT34306	Wewak Wirui	PNG	ERR2890779	PNG-C580Y-3
	SPT34239	Wewak Centre	PNG	ERR2890707	-
	SPT34242	Wewak Centre	PNG	ERR2890693	-
	SPT34244	Wewak Centre	PNG	ERR2890682	-
	SPT34253	Wewak Centre	PNG	ERR2890760	-
	SPT34257	Wewak Centre	PNG	ERR2890738	-
	SPT34260	Wewak Centre	PNG	ERR2890762	-
	SPT34269	Wewak Centre	PNG	ERR2890768	-
	SPT34280	Wewak Centre	PNG	ERR2890684	-
	SPT34283	Wewak Centre	PNG	ERR2890736	-
	SPT34290	Wewak Centre	PNG	ERR2890733	-
	SPT34300	Wewak Centre	PNG	ERR2890687	-
	SPT34303	Wewak Centre	PNG	ERR2890754	-
	SPT34304	Wewak Centre	PNG	ERR2890688	-
	SPT34264	Wewak Centre	PNG	ERR2890715	-
	SPT34238	Wewak Centre	PNG	ERR2890690	-
	SPT34224	Wewak Centre	PNG	ERR2890709	-
	SPT34226	Wewak Centre	PNG	ERR2890731	-
	SPT34227	Wewak Centre	PNG	ERR2890730	-
	SPT34229	Wewak Centre	PNG	ERR2890686	-
	SPT34230	Wewak Centre	PNG	ERR2890716	-
	SPT34231	Wewak Centre	PNG	ERR2890706	-
	SPT34232	Wewak Centre	PNG	ERR2890789	-
	SPT34233	Wewak Centre	PNG	ERR2890689	-
	SPT34236	Wewak Centre	PNG	ERR2890697	-
	SPT34237	Wewak Centre	PNG	ERR2890711	-
	SPT34246	Wewak Centre	PNG	ERR2890699	-
	SPT34247	Wewak Centre	PNG	ERR2890681	-
	SPT34248	Wewak Centre	PNG	ERR2890726	-
	SPT34249	Wewak Centre	PNG	ERR2890748	-
	SPT34250	Wewak Centre	PNG	ERR2890739	-
	SPT34251	Wewak Centre	PNG	ERR2890712	-
	SPT34254	Wewak Centre	PNG	ERR2890704	-
	SPT34256	Wewak Centre	PNG	ERR2890713	-
	SPT34261	Wewak Centre	PNG	ERR2890728	-
	SPT34263	Wewak Centre	PNG	ERR2890764	-
	SPT34265	Wewak Centre	PNG	ERR2890722	-
	SPT34266	Wewak Centre	PNG	ERR2890759	-
	SPT34267	Wewak Centre	PNG	ERR2890717	-
	SPT34270	Wewak Centre	PNG	ERR2890691	-
	SPT34272	Wewak Centre	PNG	ERR2890721	-
	SPT34284	Wewak Centre	PNG	ERR2890755	-
	SPT34285	Wewak Centre	PNG	ERR2890784	-
	SPT34286	Wewak Centre	PNG	ERR2890747	-
	SPT34289	Wewak Centre	PNG	ERR2890741	-
	SPT34294	Wewak Centre	PNG	ERR2890758	-
	SPT34298	Wewak Centre	PNG	ERR2890743	-
	SPT34299	Wewak Centre	PNG	ERR2890777	-
	SPT34301	Wewak Centre	PNG	ERR2890703	-
	SPT34225	Wewak Centre	PNG	ERR2890761	-
	SPT34243	Wewak Centre	PNG	ERR2890766	-
	SPT34259	Wewak Centre	PNG	ERR2890735	-
	SPT34287	Wewak Centre	PNG	ERR2890790	-
	SPT34297	Wewak Centre	PNG	ERR2890785	-
	SPT34324	Wewak Wirui	PNG	ERR2890770	-
	SPT34309	Wewak Wirui	PNG	ERR2890729	-
	SPT34310	Wewak Wirui	PNG	ERR2890792	-
	SPT34314	Wewak Wirui	PNG	ERR2890680	-
	SPT34315	Wewak Wirui	PNG	ERR2890778	-
	SPT34318	Wewak Wirui	PNG	ERR2890787	-
	SPT34319	Wewak Wirui	PNG	ERR2890776	-
	SPT34327	Wewak Wirui	PNG	ERR2890765	-
	SPT34331	Wewak Wirui	PNG	ERR2890752	-
	SPT34334	Wewak Wirui	PNG	ERR2890718	-
	SPT34336	Wewak Wirui	PNG	ERR2890708	-
	SPT34330	Wewak Wirui	PNG	ERR2890771	-
	SPT34338	Wewak Wirui	PNG	ERR2890724	-
	SPT34316	Wewak Wirui	PNG	ERR2890775	-
	SPT34321	Wewak Wirui	PNG	ERR2890705	-
	SPT34325	Wewak Wirui	PNG	ERR2890780	-
	SPT34332	Wewak Wirui	PNG	ERR2890772	-
	PN0097-C	Alotau	PNG	ERR376140	-
	PN0098-C	Alotau	PNG	ERR376142	-
	PN0099-C	Alotau	PNG	ERR376129	-
	PN0101-C	Alotau	PNG	ERR376133	-
	PN0102-C	Alotau	PNG	ERR376144	-
	PN0103-C	Alotau	PNG	ERR376154	-
	PN0104-C	Alotau	PNG	ERR376137	-
	PN0105-C	Alotau	PNG	ERR376148	-
	PN0107-C	Alotau	PNG	ERR376149	-
	PN0108-C	Alotau	PNG	ERR376150	-
	PN0110-C	Alotau	PNG	ERR376128	-
	PN0111-C	Alotau	PNG	ERR376152	-
	PN0113-C	Alotau	PNG	ERR376153	-
	PN0114-C	Alotau	PNG	ERR376145	-
	PN0115-C	Alotau	PNG	ERR376155	-
	PN0116-C	Alotau	PNG	ERR376122	-
	PN0120-C	Alotau	PNG	ERR376161	-
	PN0121-C	Alotau	PNG	ERR376117	-
	PN0122-C	Alotau	PNG	ERR376118	-
	PN0124-C	Alotau	PNG	ERR376119	-
	PN0173-C	Alotau	PNG	ERR527436	-
	PN0177-C	Alotau	PNG	ERR527439	-
	PN0178-C	Alotau	PNG	ERR527441	-
	PN0187-C	Alotau	PNG	ERR527464	-
	PN0172-C	Maprik	PNG	ERR527452	-
	PN0168-C	Maprik	PNG	ERR527459	-
	PN0125-C	Maprik	PNG	ERR376120	-
	PN0126-C	Maprik	PNG	ERR376146	-
	PN0127-C	Maprik	PNG	ERR376135	-
	PN0129-C	Maprik	PNG	ERR376158	-
	PN0130-C	Maprik	PNG	ERR376124	-
	PN0134-C	Maprik	PNG	ERR376143	-
	PN0135-C	Maprik	PNG	ERR376130	-
	PN0138-C	Maprik	PNG	ERR376134	-
	PN0140-C	Maprik	PNG	ERR376157	-
	PN0141-C	Maprik	PNG	ERR376123	-
	PN0143-C	Maprik	PNG	ERR376127	-
	PN0145-C	Maprik	PNG	ERR376141	-
	PN0148-C	Maprik	PNG	ERR376132	-
	PN0149-C	Maprik	PNG	ERR376121	-
	PN0151-C	Maprik	PNG	ERR376136	-
	PN0153-C	Maprik	PNG	ERR376159	-
	PN0155-C	Maprik	PNG	ERR527455	-
	PN0156-C	Maprik	PNG	ERR527466	-
	PN0159-C	Maprik	PNG	ERR527440	-
	PN0161-C	Maprik	PNG	ERR527445	-
	PN0163-C	Maprik	PNG	ERR527450	-
	PN0164-C	Maprik	PNG	ERR527454	-
	PN0166-C	Maprik	PNG	ERR527462	-
	PN0169-C	Maprik	PNG	ERR527471	-
	PN0170-C	Maprik	PNG	ERR527438	-
	PN0171-C	Maprik	PNG	ERR527449	-
	PN0176-C	Maprik	PNG	ERR527442	-
	PN0179-C	Maprik	PNG	ERR527447	-
	PN0180-C	Maprik	PNG	ERR527460	-
	PN0181-C	Maprik	PNG	ERR527448	-
	PN0182-C	Maprik	PNG	ERR527451	-
	PN0184-C	Maprik	PNG	ERR527461	-
	PN0185-C	Maprik	PNG	ERR527443	-
	PN0186-C	Maprik	PNG	ERR527465	-
	PN0190-C	Maprik	PNG	ERR527470	-
	PN0192-C	Maprik	PNG	ERR527469	-
	PN0191-C	Maprik	PNG	ERR527437	-
	PN0004-C	Madang	PNG	ERR175525	-
	PN0014-C	Madang	PNG	ERR175529	-
	PN0031-C	Madang	PNG	ERR175534	-
	PN0037-C	Madang	PNG	ERR175546	-
	PN0043-C	Madang	PNG	ERR175535	-
	PN0055-Cx	Madang	PNG	ERR216461	-
	PN0056-C	Madang	PNG	ERR018911	-
	PN0057-C	Madang	PNG	ERR015321	-
	PN0058-Cx	Madang	PNG	ERR175542	-
	PN0059-C	Madang	PNG	ERR015402	-
	PN0073-C	Madang	PNG	ERR175522	-
	PN0074-C	Madang	PNG	ERR175524	-
	PN0078-C	Madang	PNG	ERR175554	-
	PN0079-C	Madang	PNG	ERR175527	-
	PN0082-C	Madang	PNG	ERR175545	-
	PN0084-C	Madang	PNG	ERR175553	-
	PN0085-C	Madang	PNG	ERR175539	-
	PN0086-C	Madang	PNG	ERR175533	-
	PN0087-C	Madang	PNG	ERR175531	-
	PN0090-C	Madang	PNG	ERR175538	-
	PH0817-C	Pailin	Cambodia	ERR175488	-
	PH0911-Cx	Pailin	Cambodia	ERR388747	-
	PH0841-C	Pailin	Cambodia	ERR180068	-
	PH0848-C	Pailin	Cambodia	ERR180090	-
	PH0895-C	Pailin	Cambodia	ERR216620	-
	PH1000-C	Pailin	Cambodia	ERR337568	-
	PH1137-C	Pailin	Cambodia	ERR404253	-
	PH0832-C	Pailin	Cambodia	ERR175516	-
	PH0852-C	Pailin	Cambodia	ERR180059	-
	PH0853-C	Pailin	Cambodia	ERR175518	-
	PH0818-C	Pailin	Cambodia	ERR175497	-
	PH0819-C	Pailin	Cambodia	ERR175504	-
	PH0820-C	Pailin	Cambodia	ERR175495	-
	PH0822-C	Pailin	Cambodia	ERR175498	-
	PH0823-C	Pailin	Cambodia	ERR175490	-
	PH0825-C	Pailin	Cambodia	ERR164732	-
	PH0826-C	Pailin	Cambodia	ERR175506	-
	PH0828-C	Pailin	Cambodia	ERR175492	-
	PH0829-C	Pailin	Cambodia	ERR175520	-
	PH0830-C	Pailin	Cambodia	ERR171561	-
	PH0831-C	Pailin	Cambodia	ERR175502	-
	PH0833-C	Pailin	Cambodia	ERR180081	-
	PH0834-C	Pailin	Cambodia	ERR175508	-
	PH0835-C	Pailin	Cambodia	ERR180066	-
	PH0837-C	Pailin	Cambodia	ERR175519	-
	PH0838-C	Pailin	Cambodia	ERR171566	-
	PH0839-C	Pailin	Cambodia	ERR180077	-
	PH0840-C	Pailin	Cambodia	ERR171567	-
	PH0842-C	Pailin	Cambodia	ERR180057	-
	PH0843-C	Pailin	Cambodia	ERR175487	-
	PH0844-C	Pailin	Cambodia	ERR180054	-
	PH0845-C	Pailin	Cambodia	ERR180086	-
	PH0846-C	Pailin	Cambodia	ERR180048	-
	PH0847-C	Pailin	Cambodia	ERR180051	-
	PH0850-C	Pailin	Cambodia	ERR171578	-
	PH0851-C	Pailin	Cambodia	ERR180055	-
	PH0854-C	Pailin	Cambodia	ERR175507	-
	PH0855-C	Pailin	Cambodia	ERR171565	-
	PH0856-C	Pailin	Cambodia	ERR180093	-
	PH0858-C	Pailin	Cambodia	ERR175511	-
	PH0886-C	Pailin	Cambodia	ERR216536	-
	PH0887-C	Pailin	Cambodia	ERR216537	-
	PH0888-C	Pailin	Cambodia	ERR216538	-
	PH0889-C	Pailin	Cambodia	ERR216551	-
	PH0890-C	Pailin	Cambodia	ERR216552	-
	PH0891-Cx	Pailin	Cambodia	ERR388746	-
	PH0894-C	Pailin	Cambodia	ERR216555	-
	PH0896-C	Pailin	Cambodia	ERR216492	-
	PH0899-C	Pailin	Cambodia	ERR216493	-
	PH0900-C	Pailin	Cambodia	ERR216557	-
	PH0901-C	Pailin	Cambodia	ERR216621	-
	PH0902-C	Pailin	Cambodia	ERR216622	-
	PH0904-C	Pailin	Cambodia	ERR216624	-
	PH0907-C	Pailin	Cambodia	ERR216558	-
	PH0908-C	Pailin	Cambodia	ERR216559	-
	PH0909-C	Pailin	Cambodia	ERR216627	-
	PH0910-C	Pailin	Cambodia	ERR216628	-
	PH0912-C	Pailin	Cambodia	ERR216629	-
	PH0915-C	Pailin	Cambodia	ERR216560	-
	PH0986-C	Pailin	Cambodia	ERR246561	-
	PH0987-C	Pailin	Cambodia	ERR246565	-
	PH0991-C	Pailin	Cambodia	ERR246568	-
	PH0994-C	Pailin	Cambodia	ERR246569	-
	PH0996-C	Pailin	Cambodia	ERR246570	-
	PH0997-C	Pailin	Cambodia	ERR246571	-
	PH0999-C	Pailin	Cambodia	ERR246572	-
	PH1001-C	Pailin	Cambodia	ERR337559	-
	PH1002-C	Pailin	Cambodia	ERR246562	-
	PH1003-C	Pailin	Cambodia	ERR337563	-
	PH1136-C	Pailin	Cambodia	ERR426026	-
	PH0575-C	Pursat	Cambodia	ERR123833	-
	PH0531-C	Pursat	Cambodia	ERR063619	-
	PH0582-C	Pursat	Cambodia	ERR123840	-
	PH0526-C	Pursat	Cambodia	ERR205942	-
	PH0542-C	Pursat	Cambodia	ERR063633	-
	PH0543-C	Pursat	Cambodia	ERR205950	-
	PH0555-C	Pursat	Cambodia	ERR123813	-
	PH0569-C	Pursat	Cambodia	ERR123827	-
	PH0571-C	Pursat	Cambodia	ERR123829	-
	PH0678-C	Pursat	Cambodia	ERR216649	-
	PH0679-C	Pursat	Cambodia	ERR175474	-
	PH0709-C	Pursat	Cambodia	ERR171651	-
	PH0717-C	Pursat	Cambodia	ERR171593	-
	PH0725-C	Pursat	Cambodia	ERR171597	-
	PH0862-Cx	Pursat	Cambodia	ERR404173	-
	PH0530-C	Pursat	Cambodia	ERR205943	-
	PH0532-C	Pursat	Cambodia	ERR205944	-
	PH0535-C	Pursat	Cambodia	ERR205941	-
	PH0537-C	Pursat	Cambodia	ERR067564	-
	PH0579-C	Pursat	Cambodia	ERR123837	-
	PH0687-C	Pursat	Cambodia	ERR337566	-
	PH0696-C	Pursat	Cambodia	ERR175481	-
	PH0700-C	Pursat	Cambodia	ERR175484	-
	PH0860-Cx	Pursat	Cambodia	ERR388741	-
	PH0715-C	Pursat	Cambodia	ERR205968	-
	PH0527-C	Pursat	Cambodia	ERR205949	-
	PH0528-C	Pursat	Cambodia	ERR063625	-
	PH0529-C	Pursat	Cambodia	ERR205948	-
	PH0533-C	Pursat	Cambodia	ERR067568	-
	PH0534-C	Pursat	Cambodia	ERR063620	-
	PH0538-C	Pursat	Cambodia	ERR067566	-
	PH0539-C	Pursat	Cambodia	ERR063618	-
	PH0540-C	Pursat	Cambodia	ERR205937	-
	PH0541-C	Pursat	Cambodia	ERR126018	-
	PH0544-C	Pursat	Cambodia	ERR067569	-
	PH0551-C	Pursat	Cambodia	ERR123809	-
	PH0552-C	Pursat	Cambodia	ERR123810	-
	PH0553-C	Pursat	Cambodia	ERR123811	-
	PH0554-C	Pursat	Cambodia	ERR123812	-
	PH0556-C	Pursat	Cambodia	ERR123814	-
	PH0558-C	Pursat	Cambodia	ERR123816	-
	PH0559-C	Pursat	Cambodia	ERR123817	-
	PH0560-C	Pursat	Cambodia	ERR123818	-
	PH0561-C	Pursat	Cambodia	ERR123819	-
	PH0562-C	Pursat	Cambodia	ERR123820	-
	PH0563-C	Pursat	Cambodia	ERR123821	-
	PH0565-C	Pursat	Cambodia	ERR123823	-
	PH0566-C	Pursat	Cambodia	ERR123824	-
	PH0570-C	Pursat	Cambodia	ERR123828	-
	PH0576-C	Pursat	Cambodia	ERR123834	-
	PH0578-C	Pursat	Cambodia	ERR123836	-
	PH0584-C	Pursat	Cambodia	ERR123842	-
	PH0676-C	Pursat	Cambodia	ERR216648	-
	PH0677-C	Pursat	Cambodia	ERR337565	-
	PH0680-C	Pursat	Cambodia	ERR175475	-
	PH0682-C	Pursat	Cambodia	ERR216651	-
	PH0684-C	Pursat	Cambodia	ERR171656	-
	PH0685-C	Pursat	Cambodia	ERR175476	-
	PH0686-C	Pursat	Cambodia	ERR175477	-
	PH0692-C	Pursat	Cambodia	ERR175479	-
	PH0694-C	Pursat	Cambodia	ERR205974	-
	PH0695-C	Pursat	Cambodia	ERR175480	-
	PH0697-C	Pursat	Cambodia	ERR175482	-
	PH0701-C	Pursat	Cambodia	ERR175485	-
	PH0702-C	Pursat	Cambodia	ERR171585	-
	PH0703-C	Pursat	Cambodia	ERR171586	-
	PH0706-C	Pursat	Cambodia	ERR171588	-
	PH0708-C	Pursat	Cambodia	ERR171590	-
	PH0712-C	Pursat	Cambodia	ERR205971	-
	PH0716-C	Pursat	Cambodia	ERR171592	-
	PH0718-C	Pursat	Cambodia	ERR171594	-
	PH0719-C	Pursat	Cambodia	ERR205963	-
	PH0722-C	Pursat	Cambodia	ERR171595	-
	PH0723-C	Pursat	Cambodia	ERR171596	-
	PH0920-Cx	Pursat	Cambodia	ERR388758	-
