# Supplementary material for: Emergence of artemisinin-resistant Plasmodium falciparum with kelch13 C580Y mutations on the island of New Guinea
Source: PLoS Pathog. 2020 Dec 15;16(12):e1009133. doi: 10.1371/journal.ppat.1009133 (PMC7771869; doi:10.1371/journal.ppat.1009133)
Supplement: S8 Table — Sequences and role are shown for primers used to genotype four SNPs in kelch13 flanking regions. (XLSX) [file ppat.1009133.s014.xlsx]

## Sheet: S8 Table
	Genomic region of SNP	Primer name	Use	Sequence (5' -> 3')
	Pf3D7_13_v3: 1700345	1700345_F1	1st PCR	TTCATATTTCCTGATGGTGTC
		1700345_R1	1st PCR	TATAAATAATATGATGGAAGAACC
		1700345_F2	2nd PCR & sequencing	ATTTCCTGATGGTGTCTTATC
		1700345_R2	2nd PCR	CCTTTTGGGGATGAATTTAGTAAAC
	Pf3D7_13_v3: 1718288	1718288_F1	1st PCR	AATAATACAGACGTGAAGAAG
		1718288_R1	1st PCR & 2nd HiDi PCR	TAAGATTTCAAGTTCCTTTG
		1718288_F2	2nd HiDi PCR (for wild type)	AGTAAAGTAGATCATTCCAA
		1718288_F2	2nd HiDi PCR (for mutant)	AGTAAAGTAGATCATTCCAT
	Pf3D7_13_v3: 1739315	1739315_F1	1st PCR	CAATAATATCCAATAAAACATCATC
		1739315_R1	1st PCR	TTTTTCTATCCATTCAAGTCAAAG
		1739315_F2	2nd dCAPS PCR	CTAATAATGCTTGTTCTCTGCA
		1739315_R2	2nd dCAPS PCR	CAAGTCAAAGTAATAATTCAAC
	Pf3D7_13_v3: 1862741	1862741_F1	1st PCR	GAAATTAGATCAGAAAGAATATAAC
		1862741_R1	1st PCR	TCATATTTCATACCTCTC
		1862741_F2	2nd PCR & sequencing	GATCAGAAAGAATATAACGAGTTTAG
		1862741_R2	2nd PCR	GTAATTCACTTAAAGATGTATTGG
